# Supplementary material for: Expression of young HERV-H loci in the course of colorectal carcinoma and correlation with molecular subtypes
Source: Oncotarget. 2015 Oct 23;6(37):40095–111. doi: 10.18632/oncotarget.5539 (PMC4741882; doi:10.18632/oncotarget.5539)
Supplement: Supplementary file 3 [file oncotarget-06-40095-s003.xls]

## Sheet: Sheet1
											ENCODED PROTEINS
	COORDINATES (hg19)							LTR				GAG		POL				ENV		CLOSEST GENE (ENSEMBL)
CATEGORY	CHROM	START	END	STRAND	NAME	LENGTH (BP)	TSD	LTR LENGTH	5'-3' LTR IDENTITY	5' LTR	« Embryonic stem cell-related gene protein »	gag	Zf-CCHC	RVP (protease)	RVT (reverse transcriptase)	RNAse (ribonuclease)	RVE (integrase)	Env	3' LTR	GENE NAME	DISTANCE (kb)	HERV/GENE ORIENTATION
Expression in colorectal carcinoma	chr5	135876632	135884206	-	500502_h *	7574	NF	436	93											RP11-114H21.2 (lincRNA)	+20.6	antisense
	chr13	109917438	109923464	+	1300360_h *	6026	AAAAAC	431	99											LINC00370 (lincRNA)	+10.9	sense
	chr14	31715568	31720344	-	1400035_h *	4776	GAGCC	468	99											RP11-596D21.1 (antisense RNA)	0 (in intron 1)	antisense
	chr16	86311701	86314885	+	1600212_h *	3184	NF	440	98											LINC01081 (lincRNA)	-2.4	antisense
	chr20	19732691	19737420	-	2000045_h *	4729	GTGTG	430	98											AL121761.5	-0.9	sense
	chrX	4458515	4464361	-	X00041_h *	5846	GTCAT	450	93											AC108683.1 (miRNA)	-37.1	sense
	chr3	166218391	166224206	-	300599_h	5815	CTGC	403	92											RP11-450H5.1 (lincRNA)	-63.3	sense
	chr4	183735463	183740072	+	400844_h	4609	GACAG	434	97											AC114798.1 (miRNA)	+7.3	sense
	chr5	179842686	179848731	-	500591_h	6045	NF	471	92											CTC-573N18.1 (lincRNA)	-19.8	antisense
	chr7	26063820	26069355	-	700070_h	5535	NF	366	97											AC004520.1 (miRNA)	-30.6	antisense
	chr9	25668927	25676384	+	900092_h	7457	ACTTT	416	89											TUSC1	0 (3' UTR adjacent)	antisense
	chr10	46066620	46071549	+	1000138_h	4929	NF	401	90											MARCH8	0 (in intron 1)	antisense
	chr14	74170042	74175919	+	1400177_h	5877	NF	482	97											DNAL1	0 (3' UTR overlap)	sense
	chr18	26272991	26278845	-	1800056_h	5854	AAAAC	434	97											ARIH2P1	+39.8	antisense
Silent	chr5	7262450	7269446	+	500036_h	6996	NF	451	97											RP11-404K5.3 (processed pseudogene)	+18.6	antisense
	chr8	84461700	84462895	+	800246_h	1195	NF	432	solo LTR											RP11-51M18.1 (lincRNA)	-140.6	sense
	chr20	16988919	16989229	-	2000040_h	310	NF	268	solo LTR											U3	+25.2	sense
	chrX	33121392	33122826	+	X00150_h	1434	NF	449	84											DMD	0 (in Intron 1)	antisense
Constitutive expression	chr5	135066686	135073175	-	500498_h	6489	CTCC	400	91											AC011431.1 (unprocessed pseudogene)	-5	sense
	chr8	98212998	98218886	+	800293_h	5888	GGAAG	452	98											KB-1000E4.2 (lincRNA)	+35.1	antisense
	chr13	104859941	104866174	-	1300338_h	6233	GGAAT	409	93											RPL7P45	-600.5	antisense
	chr20	44387973	44393886	+	2000092_h	5913	AGAAG	419	96											WFDC3	0 (in Intron 4 / 3'UTR according to transcript)	antisense
	chrX	50466680	50467204	+	X00196_h	524	NF	NF	NF											SHROOM4	0 (in Intron 1)	antisense
Expression in normal and tumor tissue of colon	chr19	5846895	5850213	+	1900007_h *	3318	NF	233	91											FUT3	0 (in Intron 1)	antisense
Expression in gonads	chr12	12211406	12217009	+	1200037_h	5603	NF	314	92											BCL2L14	0 (5' UTR / intron 1 according to transcript)	sense
	chrX	16197323	16202557	-	X00099_h	5234	AT	411	95											MAGEB17	+7.7	antisense
* Elements validated on the clinical cohort
NF = Not Found
TSD = Target Site Duplication
LTR = Long Terminal Repeat
GAG = domain encoding the viral capsid
POL = domain encoding the polyprotein responsible for the synthesis of the viral DNA and its integration into host genome, including protease (RVP = Retroviral aspartyl protease), reverse transcriptase (RVT = Retroviral transcriptase), ribonuclease (RNAse), and integrase (RVE)
ENV = domain encoding the envelop protein
