# Supplementary material for: Expression of young HERV-H loci in the course of colorectal carcinoma and correlation with molecular subtypes
Source: Oncotarget. 2015 Oct 23;6(37):40095–111. doi: 10.18632/oncotarget.5539 (PMC4741882; doi:10.18632/oncotarget.5539)
Supplement: Supplementary file 4 [file oncotarget-06-40095-s004.xls]

## Sheet: Sheet1
					DNase ACCESSIBILITY		Transcription Factor Binding Sites	ACTIVE HISTONE MARKS ***														REPRESSIVE HISTONE MARKS ***
		PRIMATE CONSERVATION		HUMAN CONSERVATION	ENCODE (DNase clusters)		ENCODE (ChIP-seq)	H2az		H3k4me1		H3k4me2		H3k4me3		H3k9ac		H3k27ac		H3k79me2		H3k9me3		H3k27me3
CATEGORY	NAME	SPECIES, %ID COMPARED TO HUMAN SEQ. (SEQ. COV. IN ALIGNMENT)	APPROX. AGE OF THE INSERTION (My)	INDEL 1000 GENOMES **	LTR5	LTR3	-	LTR5	LTR3	LTR5	LTR3	LTR5	LTR3	LTR5	LTR3	LTR5	LTR3	LTR5	LTR3	LTR5	LTR3	LTR5	LTR3	LTR5	LTR3
Expression in CRC	500502_h *	panTro4 97 (31) gorGor3 97 (14)	7	esv2672848			Jun, Ep300, Cebpb	0	0	0	0	0	0	0	0	0	0	0.71	0	0	0	0	0	0	0
	1300360_h *	panTro4 98 (27) gorGor3 98 (7)	7	-			Polr2a (4 sites), Ep300, Tfap2c, Taf1, Nr3c1	0	0.42	1.33	1.26	0.77	2.27	7.61	1.98	6.02	3.35	14.00	5.94	0.63	0.68	0	0.24	0	0
	1400035_h *	PanTro4 98 (67) gorGor3 98 (3 ; LTR fragment)	7	-			-	0.88	0	0.14	0	0.18	0	0	0	0	0	0.05	0	0	0	0	0	0	0
	2000045_h *	panTro4 97 (36) gorGor3 96 (42)	7	-			-	3.10	0	1.49	0	9.42	0	11.26	0	3.85	0	0.89	0	0	0	0	0	0.55	0.58
	X00041_h *	PanTro4 97 (64) gorGor3 97 (19)	7	-			-	0	0	0	0	0.06	0	0	0	0	0	0	0	0	0	0	0	0	0
	300599_h	PanTro4 93 (24) gorGor3 97 (14) PonAbe2 94 (68)	14	-			-	0	0	0	0	0	0	0	0	0	0	0	0	0	0	0	0	0	0
	400844_h	PanTro4 95 (72) gorGor3 98 (61)	7	-			-	0	0	0.35	1.02	0.51	0.09	0.79	0	0.71	0.90	5.61	2.71	0.29	0	0	0	0	0.24
	500591_h	PanTro4 98 (28)	5	esv2663052			-	0	0	0	0	0	0	0	0	0	0	0	0	0	0	0	0	0	0
	700070_h	PanTro4 98 (97) gorGor3 99 (11)	7	-			-	0	0	0	0	0	0	0	0	0	0	0	0	0	0	0	0	0.04	0
	900092_h	PanTro4 98 (45) gorGor3 98 (23) PonAbe2 95 (63) nomLeu3 95.0 (22) rheMac3 94 (9) macFas5 94 (9) papHam1 94 (9) chlSab1 94 (9) calJac3 90 (9) saiBol1 90 (9) otoGar3 73 (9)	78	-			-	0	0	0	0.65	0	7.76	0	3.75	0	2.21	0	0	0	0.38	0	0	0	0
	1000138_h	PanTro4 99 (11) GorGor3 98 (59) ponAbe2 96 (20) nomLeu3 95 (13)	19	-			Nanog, Egr1	0	0	0	1.23	0	1.55	0	0	0	0	0	1.32	0	1.74	0	0	0	0
	1400177_h	panTro4 97 (33) gorGor3 97 (31)	7	-			-	0	0	0	0	0	0	0	0	0	0	0	0	0	0.59	0	0	0	0
	1600212_h *	PanTro4 97 (76) gorGor3 93 (30)	7	-			-	0	0	0	0.002	0.10	0.18	2.20	0.01	1.07	0	1.37	0.05	1.05	0.50	0.09	0	1.18	1.42
	1800056_h	PanTro4 97 (7 = LTR) gorGor3 98 (6 ; LTR fragment)	7	esv2675548			-	0	0	0	0.53	0	0	0	0	0	0	0	0.89	0	0	0	0	0	0
Silent	500036_h	panTro4 98 (31) gorGor3 98 (22) ponAbe2 96 (17) nomLeu3 96 (17) rheMac3 94 (11) papHam1 94 (11) chlSab1 93 (11) calJac3 88 (11) saiBol1 89 (11)	43	-			Polr2a (2 sites)	0	0	0	0	0	0	0.05	0	0	0	0	0.12	0	0	0	0	0	0
	800246_h	panTro4 98 (100) gorGor3 96 (100) ponAbe2 93 (99) nomLeu3 93 (100) rheMac3 91 (91) macFas5 91 (95) papHam1 91 (98) chlSab1 90 (98)	29	-			-	0	0	0	0	0	0	0	0	0	0	0	0	0	0	0	0	0	0
	2000040_h	panTro4 99 (97) gorGor3 98 (99) ponAbe2 94 (99) nomLeu3 95 (100) rheMac3 90 (97) macFas5 90 (97) papHam1 91 (97) chlSab1 90 (97)	29	-			-	0	0	0	0	0	0	0	0	0	0	0	0	0	0	0	0	0	0
	X00150_h	panTro4 99 (100) gorGor3 98 (99) ponAbe2 98 (27) nomLeu3 97 (71) rheMac3 96 (19) macFas5 95 (40) papHam1 95 (40) chlSab1 95 (39) calJac3 92 (40) saiBol1 92 (40) otoGar3 77 (38)	78	-			-	0	0	0	0	0	0	0	0	0	0	0	0	0	0.31	0	0	0	0
Constitutive expression	500498_h	panTro4 98 (32) gorGor3 95 (1) ponAbe2 96 (35) nomLeu3 96 (4) rheMac3 93 (5) macFas5 94 (64) papHam1 94 (14) chlSab1 93 (93)	29	-			-	0	0	0	0	0	0	0.07	0	0	0	0	0	0	0	0.35	0	0.43	0
	800293_h	panTro4 97 (39) gorGor3 97 (34)	7	-			-	0	0	0	0	0	0	0	0	0	0.14	0	1.31	0	0	0	0	0.20	0
	1300338_h	panTro4 9 (11) gorGor3 97 (7) ponAbe2 93 (64) nomLeu3 92 (58)	19	-			-	0	0	0	0	0	0	0	0	0	0	0	0	0	0	0.83	0	0	0
	2000092_h	panTro4 96 (35) gorGor3 99 (9) ponAbe2 97 (7) nomLeu3 96 (23)	19	-			-	0	0	0	0	0	0	0.32	0	0	0	0	0	0	0	0.73	0	0.08	0
	X00196_h	gorGor3 98 (99) ponAbe2 97 (99) nomLeu3 92 (100)	19	-			-	0	0	0	0	0	0	0	0	0	0	0	0	0	0	0	0	0	0
Expression in normal and tumor tissue of colon	1900007_h *	panTro4 99 (14) nomLeu3 93 (15)	19	-			Tead4	0	0	0	0.56	1.29	0	0	0.44	0	0	0	0	0	0	0	0	0.33	0.76
Expression in gonads	1200037_h	GorGor3 97 (51) ponAbe2 94 (39) nomLeu3 97 (5 ; LTR fragment)	19	esv2662999			-	0	0	0	0	0	0	0	0	0	0	0	0	0	0	0	0	0	0
	X00099_h	panTro4 99 (7) gorGor3 989 (21) ponAbe2 95 (62) nomLeu3 95 (51)	19	-			-	0	0	0.86	0	0	0	2.04	0	0	0	0	0	0	0	0.65	0.07	0	0
* Elements validated on the clinical cohort						Overlap with a DNAse cluster
						No overlap
**
DELETION	DELETION LENGTH	PROPORTION OF THE INSERTION	NATURE	FREQUENCY IN SURVEYED POPULATION (1092 Individuals)	PHENOTYPE
Esv2672848	4024 bp deletion	4024 / 7574 nts of the element	Recombination between LTRs	8 ind.	no
Esv2663052	1221 bp deletion	1221 / 6045 nts of the element	-	23 ind.	no
Esv2675548	5948 bp deletion	5701 / 5845 nts of the element	-	294 ind.	no
Esv2662999	5297 bp deletion	5297 / 5603 nts of the element	Recombination between LTRs	1 ind.	truncated bcl2l14 transcript + impact on its regulation
***
H2A.Z	Histone protein variant (H2A.Z) associated with regulatory elements with dynamic chromatin
H3K4me1	Mark of regulatory elements associated with enhancers and other distal elements, but also enriched downstream of transcription starts
H3K4me2	Mark of regulatory elements associated with promoters and enhancers
H3K4me3	Mark of regulatory elements primarily associated with promoters/transcription starts
H3K9ac	Mark of active regulatory elements with preference for promoters
H3K27ac	Mark of active regulatory elements; may distinguish active enhancers and promoters from their inactive counterparts
H3K79me2	Transcription-associated mark, with preference for 5′ end of genes
H3K9me3	Repressive mark associated with constitutive heterochromatin and repetitive elements
H3K27me3	Repressive mark established by polycomb complex activity associated with repressive domains and silent developmental genes
